# Supplementary material for: Resistance to Lefamulin: An Evaluation of Data from In Vitro Antimicrobial Susceptibility Studies
Source: Antibiotics (Basel). 2026 Jan 5;15(1):58. doi: 10.3390/antibiotics15010058 (PMC12838286; doi:10.3390/antibiotics15010058)
Supplement: Supplementary file 1 [file antibiotics-15-00058-s001.zip]

Archive with 1 entries (1 files):
- antibiotics-4000006-supplementary.pdf
